# Supplementary material for: MORG1—A Negative Modulator of Renal Lipid Metabolism in Murine Diabetes
Source: Biomedicines. 2021 Dec 23;10(1):30. doi: 10.3390/biomedicines10010030 (PMC8772719; doi:10.3390/biomedicines10010030)
Supplement: Supplementary file 1 [file biomedicines-10-00030-s001.zip]

Archive with 1 entries (1 files):
- biomedicines-1504965-supplementary.pdf
